# Supplementary material for: Data-Driven Quantitative Structure–Activity Relationship Modeling for Human Carcinogenicity by Chronic Oral Exposure
Source: Environ Sci Technol. 2023 Apr 11;57(16):6573–88. doi: 10.1021/acs.est.3c00648 (PMC10134506; doi:10.1021/acs.est.3c00648)
Supplement: Supplementary file 2 — es3c00648_si_002.xlsx [file es3c00648_si_002.xlsx]

## Sheet: Supplementary Table 1
Supplementary Table 1. EPA’s Integrated Risk Information System (IRIS) dataset
PubChem Compound ID	Chemical Name	Assessment Type	SMILES
11	1,2-Dichloroethane	Cancer	C(CCl)Cl
13	1,2,4-Trichlorobenzene	Noncancer	C1=CC(=C(C=C1Cl)Cl)Cl
174	1,2-Ethanediol	Noncancer	C(CO)O
180	Acetone	Noncancer	CC(=O)C
240	Benzaldehyde	Noncancer	C1=CC=C(C=C1)C=O
241	Benzene	Cancer	C1=CC=CC=C1
243	Benzoic acid	Noncancer	C1=CC=C(C=C1)C(=O)O
263	1-Butanol	Noncancer	CCCCO
299	Chlordecone	Noncancer	C1(=O)C2(C3(C4(C1(C5(C2(C3(C(C45Cl)(Cl)Cl)Cl)Cl)Cl)Cl)Cl)Cl)Cl
335	o-Cresol	Noncancer	CC1=CC=CC=C1O
342	m-Cresol	Noncancer	CC1=CC(=CC=C1)O
712	Formaldehyde	Noncancer	C=O
727	Lindane	Cancer	C1(C(C(C(C(C1Cl)Cl)Cl)Cl)Cl)Cl
887	Methanol	Noncancer	CO
931	Naphthalene	Noncancer	C1=CC=C2C=CC=CC2=C1
949	N,N-dimethylaniline	Noncancer	CN(C)C1=CC=CC=C1
992	Pentachlorophenol	Cancer	C1(=C(C(=C(C(=C1Cl)Cl)Cl)Cl)Cl)O
996	Phenol	Noncancer	C1=CC=C(C=C1)O
1049	Pyridine	Noncancer	C1=CC=NC=C1
1140	Toluene	Noncancer	CC1=CC=CC=C1
1480	2,4,5-Trichlorophenoxyacetic acid	Noncancer	C1=C(C(=CC(=C1Cl)Cl)Cl)OCC(=O)O
1486	2,4-Dichlorophenoxyacetic acid	Noncancer	C1=CC(=C(C=C1Cl)Cl)OCC(=O)O
1489	4-(2,4-Dichlorophenoxy)butanoic acid	Noncancer	C1=CC(=C(C=C1Cl)Cl)OCCCC(=O)O
1493	2,4-Dinitrophenol	Noncancer	C1=CC(=C(C=C1[N+](=O)[O-])[N+](=O)[O-])O
1982	Acephate	Noncancer	CC(=O)NP(=O)(OC)SC
1988	Acetochlor	Noncancer	CCC1=CC=CC(=C1N(COCC)C(=O)CCl)C
2078	Alachlor	Noncancer	CCC1=C(C(=CC=C1)CC)N(COC)C(=O)CCl
2087	Aldrin	Noncancer	C1C2C=CC1C3C2C4(C(=C(C3(C4(Cl)Cl)Cl)Cl)Cl)Cl
2256	Atrazine	Noncancer	CCNC1=NC(=NC(=N1)Cl)NC(C)C
2272	Azobenzene	Cancer	C1=CC=C(C=C1)N=NC2=CC=CC=C2
2319	Benfluralin	Noncancer	CCCCN(CC)C1=C(C=C(C=C1[N+](=O)[O-])C(F)(F)F)[N+](=O)[O-]
2328	Bentazone	Noncancer	CC(C)N1C(=O)C2=CC=CC=C2NS1(=O)=O
2336	Benzo[a]pyrene	Cancer	C1=CC=C2C3=C4C(=CC2=C1)C=CC5=C4C(=CC=C5)C=C3
2347	Benzyl butyl phthalate	Noncancer	CCCCOC(=O)C1=CC=CC=C1C(=O)OCC2=CC=CC=C2
2566	Carbofuran	Noncancer	CC1(CC2=C(O1)C(=CC=C2)OC(=O)NC)C
2707	Chloral hydrate	Noncancer	C(C(Cl)(Cl)Cl)(O)O
2728	Chlorpropham	Noncancer	CC(C)OC(=O)NC1=CC(=CC=C1)Cl
2912	Cypermethrin	Noncancer	CC1(C(C1C(=O)OC(C#N)C2=CC(=CC=C2)OC3=CC=CC=C3)C=C(Cl)Cl)C
2943	Chlorthal-dimethyl	Noncancer	COC(=O)C1=C(C(=C(C(=C1Cl)Cl)C(=O)OC)Cl)Cl
3026	Dibutyl phthalate	Noncancer	CCCCOC(=O)C1=CC=CC=C1C(=O)OCCCC
3030	Dicamba	Noncancer	COC1=C(C=CC(=C1C(=O)O)Cl)Cl
3035	p,p'-DDE	Cancer	C1=CC(=CC=C1C(=C(Cl)Cl)C2=CC=C(C=C2)Cl)Cl
3036	Clofenotane	Cancer	C1=CC(=CC=C1C(C2=CC=C(C=C2)Cl)C(Cl)(Cl)Cl)Cl
3039	Dichlorvos	Cancer	COP(=O)(OC)OC=C(Cl)Cl
3048	Endrin	Noncancer	C1C2C3C(C1C4C2O4)C5(C(=C(C3(C5(Cl)Cl)Cl)Cl)Cl)Cl
3073	Diisopropyl methylphosphonate	Noncancer	CC(C)OP(=O)(C)OC(C)C
3082	Dimethoate	Noncancer	CNC(=O)CSP(=S)(OC)OC
3118	Disulfoton	Noncancer	CCOP(=S)(OCC)SCCSCC
3120	Diuron	Noncancer	CN(C)C(=O)NC1=CC(=C(C=C1)Cl)Cl
3224	Endosulfan	Noncancer	C1C2C(COS(=O)O1)C3(C(=C(C2(C3(Cl)Cl)Cl)Cl)Cl)Cl
3225	Endothall	Noncancer	C1CC2C(C(C1O2)C(=O)O)C(=O)O
3283	Ether	Noncancer	CCOCC
3286	Ethion	Noncancer	CCOP(=S)(OCC)SCSP(=S)(OCC)OCC
3347	Fenvalerate	Noncancer	CC(C)C(C1=CC=C(C=C1)Cl)C(=O)OC(C#N)C2=CC(=CC=C2)OC3=CC=CC=C3
3496	Glyphosate	Noncancer	C(C(=O)O)NCP(=O)(O)O
3589	Heptachlor	Noncancer	C1=CC(C2C1C3(C(=C(C2(C3(Cl)Cl)Cl)Cl)Cl)Cl)Cl
3598	Hexachlorophene	Noncancer	C1=C(C(=C(C(=C1Cl)Cl)CC2=C(C(=CC(=C2Cl)Cl)Cl)O)O)Cl
4004	Malathion	Noncancer	CCOC(=O)CC(C(=O)OCC)SP(=S)(OC)OC
4096	Methamidophos	Noncancer	COP(=O)(N)SC
4115	Methoxychlor	Noncancer	COC1=CC=C(C=C1)C(C2=CC=C(C=C2)OC)C(Cl)(Cl)Cl
4130	Methyl parathion	Noncancer	COP(=S)(OC)OC1=CC=C(C=C1)[N+](=O)[O-]
4169	Metolachlor	Noncancer	CCC1=CC=CC(=C1N(C(C)COC)C(=O)CCl)C
4420	Naled	Noncancer	COP(=O)(OC)OC(C(Cl)(Cl)Br)Br
4928	Prometon	Noncancer	CC(C)NC1=NC(=NC(=N1)OC)NC(C)C
4929	Prometryn	Noncancer	CC(C)NC1=NC(=NC(=N1)SC)NC(C)C
4931	Propachlor	Noncancer	CC(C)N(C1=CC=CC=C1)C(=O)CCl
4933	Propanil	Noncancer	CCC(=O)NC1=CC(=C(C=C1)Cl)Cl
4936	Propargite	Noncancer	CC(C)(C)C1=CC=C(C=C1)OC2CCCCC2OS(=O)OCC#C
4937	Propazine	Noncancer	CC(C)NC1=NC(=NC(=N1)Cl)NC(C)C
4944	Propoxur	Noncancer	CC(C)OC1=CC=CC=C1OC(=O)NC
5053	Resmethrin	Noncancer	CC(=CC1C(C1(C)C)C(=O)OCC2=COC(=C2)CC3=CC=CC=C3)C
5125	Tribufos	Noncancer	CCCCSP(=O)(SCCCC)SCCCC
5216	Simazine	Noncancer	CCNC1=NC(=NC(=N1)Cl)NCC
5383	Tebuthiuron	Noncancer	CC(C)(C)C1=NN=C(S1)N(C)C(=O)NC
5455	Thiram	Noncancer	CN(C)C(=S)SSC(=S)N(C)C
5543	Triallate	Noncancer	CC(C)N(C(C)C)C(=O)SCC(=C(Cl)Cl)Cl
5558	Bromoform	Cancer	C(Br)(Br)Br
5569	Trifluralin	Cancer	CCCN(CCC)C1=C(C=C(C=C1[N+](=O)[O-])C(F)(F)F)[N+](=O)[O-]
5921	N-nitrosodiethylamine	Cancer	CCN(CC)N=O
5943	Carbon tetrachloride	Cancer	C(Cl)(Cl)(Cl)Cl
5975	Cyanide ion	Noncancer	[C-]#N
5993	Chlordane	Noncancer	C1C2C(C(C1Cl)Cl)C3(C(=C(C2(C3(Cl)Cl)Cl)Cl)Cl)Cl
6028	2,3,4,6-Tetrachlorophenol	Noncancer	C1=C(C(=C(C(=C1Cl)Cl)Cl)O)Cl
6115	Aniline	Cancer	C1=CC=C(C=C1)N
6124	N-nitrosodimethylamine	Cancer	CN(C)N=O
6129	Carbaryl	Noncancer	CNC(=O)OC1=CC=CC2=CC=CC=C21
6212	Chloroform	Noncancer	C(Cl)(Cl)Cl
6214	Hexachloroethane	Cancer	C(C(Cl)(Cl)Cl)(Cl)(Cl)Cl
6278	1,1,1-Trichloroethane	Noncancer	CC(Cl)(Cl)Cl
6294	p,p'-DDD	Cancer	C1=CC(=CC=C1C(C2=CC=C(C=C2)Cl)C(Cl)Cl)Cl
6323	Bromomethane	Noncancer	CBr
6336	Myclobutanil	Noncancer	CCCCC(CN1C=NC=N1)(C#N)C2=CC=C(C=C2)Cl
6338	Vinyl chloride	Cancer	C=CCl
6344	Dichloromethane	Cancer	C(Cl)Cl
6348	Carbon disulfide	Noncancer	C(=S)=S
6359	Bromodichloromethane	Cancer	C(Cl)(Cl)Br
6366	Vinylidene chloride	Cancer	C=C(Cl)Cl
6378	Propylene oxide	Cancer	CC1CO1
6389	Trichlorofluoromethane	Noncancer	C(F)(Cl)(Cl)Cl
6391	Dichlorodifluoromethane	Noncancer	C(F)(F)(Cl)Cl
6418	2,2-Dichloropropionic acid	Noncancer	CC(C(=O)O)(Cl)Cl
6421	Trichloroacetic acid	Cancer	C(=O)(C(Cl)(Cl)Cl)O
6428	1,1,2-Trichlorotrifluoroethane	Noncancer	C(C(F)(Cl)Cl)(F)(F)Cl
6478	Hexachlorocyclopentadiene	Noncancer	C1(=C(C(C(=C1Cl)Cl)(Cl)Cl)Cl)Cl
6511	Tetraethyl lead	Noncancer	CC[Pb](CC)(CC)CC
6544	Isophorone	Noncancer	CC1=CC(=O)CC(C1)(C)C
6560	Isobutanol	Noncancer	CC(C)CO
6569	Methyl ethyl ketone	Noncancer	CCC(=O)C
6574	1,1,2-Trichloroethane	Cancer	C(C(Cl)Cl)Cl
6575	Trichloroethylene	Cancer	C(=C(Cl)Cl)Cl
6579	Acrylamide	Cancer	C=CC(=O)N
6581	Acrylic acid	Noncancer	C=CC(=O)O
6591	1,1,2,2-Tetrachloroethane	Noncancer	C(C(Cl)Cl)(Cl)Cl
6597	Dichloroacetic acid	Cancer	C(C(=O)O)(Cl)Cl
6623	bisphenol A	Noncancer	CC(C)(C1=CC=C(C=C1)O)C2=CC=C(C=C2)O
6658	Methyl methacrylate	Noncancer	CC(=C)C(=O)OC
6720	Pentachloronitrobenzene	Noncancer	C1(=C(C(=C(C(=C1Cl)Cl)Cl)Cl)Cl)[N+](=O)[O-]
6734	Acenaphthene	Noncancer	C1CC2=CC=CC3=C2C1=CC=C3
6758	Rotenone	Noncancer	CC(=C)[C@H]1CC2=C(O1)C=CC3=C2O[C@@H]4COC5=CC(=C(C=C5[C@@H]4C3=O)OC)OC
6781	Diethyl phthalate	Noncancer	CCOC(=O)C1=CC=CC=C1C(=O)OCC
6785	Ethoxycarbonylmethyl ethyl phthalate	Noncancer	CCOC(=O)COC(=O)C1=CC=CC=C1C(=O)OCC
6795	Diquat	Noncancer	C1C[N+]2=CC=CC=C2C3=CC=CC=[N+]31
6811	Phthalic anhydride	Noncancer	C1=CC=C2C(=C1)C(=O)OC2=O
6819	Butoxycarbonylmethyl butyl phthalate	Noncancer	CCCCOC(=O)COC(=O)C1=CC=CC=C1C(=O)OCCCC
6838	N-Nitrosodiphenylamine	Cancer	C1=CC=C(C=C1)N(C2=CC=CC=C2)N=O
6853	Fluorene	Noncancer	C1C2=CC=CC=C2C3=CC=CC=C31
6901	Hexachlorobutadiene	Cancer	C(=C(Cl)Cl)(C(=C(Cl)Cl)Cl)Cl
6905	Hexabromobenzene	Noncancer	C1(=C(C(=C(C(=C1Br)Br)Br)Br)Br)Br
6914	2,4,6-Trichlorophenol	Cancer	C1=C(C=C(C(=C1Cl)O)Cl)Cl
6950	Dinoseb	Noncancer	CCC(C)C1=C(C(=CC(=C1)[N+](=O)[O-])[N+](=O)[O-])O
7047	Quinoline	Cancer	C1=CC=C2C(=C1)C=CC=N2
7055	2-Methylnaphthalene	Noncancer	CC1=CC2=CC=CC=C2C=C1
7056	2-Chloronaphthalene	Noncancer	C1=CC=C2C=C(C=CC2=C1)Cl
7070	3,3'-Dichlorobenzidine	Cancer	C1=CC(=C(C=C1C2=CC(=C(C=C2)N)Cl)Cl)N
7095	Biphenyl	Noncancer	C1=CC=C(C=C1)C2=CC=CC=C2
7111	Benzidine	Cancer	C1=CC(=CC=C1C2=CC=C(C=C2)N)N
7153	Mecoprop	Noncancer	CC1=C(C=CC(=C1)Cl)OC(C)C(=O)O
7158	Fenoprop	Noncancer	CC(C(=O)O)OC1=CC(=C(C=C1Cl)Cl)Cl
7204	(4-Chloro-2-methylphenoxy)acetic acid	Noncancer	CC1=C(C=CC(=C1)Cl)OCC(=O)O
7207	4-(4-Chloro-2-methylphenoxy)butanoic acid	Noncancer	CC1=C(C=CC(=C1)Cl)OCCCC(=O)O
7238	2-Chlorotoluene	Noncancer	CC1=CC=CC=C1Cl
7239	1,2-Dichlorobenzene	Noncancer	C1=CC=C(C(=C1)Cl)Cl
7245	2-Chlorophenol	Noncancer	C1=CC=C(C(=C1)O)Cl
7247	1,2,4-Trimethylbenzene	Noncancer	CC1=CC(=C(C=C1)C)C
7249	3,4-Dimethylphenol	Noncancer	CC1=C(C=C(C=C1)O)C
7270	1,2,4,5-Tetrachlorobenzene	Noncancer	C1=C(C(=CC(=C1Cl)Cl)Cl)Cl
7271	2,4,5-Trichlorophenol	Noncancer	C1=C(C(=CC(=C1Cl)Cl)Cl)O
7285	1,2,3-Trichloropropane	Cancer	C(C(CCl)Cl)Cl
7362	Furfural	Noncancer	C1=COC(=C1)C=O
7367	Benzotrichloride	Cancer	C1=CC=C(C=C1)C(Cl)(Cl)Cl
7406	Cumene	Noncancer	CC(C)C1=CC=CC=C1
7410	Acetophenone	Noncancer	CC(=O)C1=CC=CC=C1
7416	Nitrobenzene	Noncancer	C1=CC=C(C=C1)[N+](=O)[O-]
7434	1,3,5-Trinitrobenzene	Noncancer	C1=C(C=C(C=C1[N+](=O)[O-])[N+](=O)[O-])[N+](=O)[O-]
7452	1,3-Dinitrobenzene	Noncancer	C1=CC(=CC(=C1)[N+](=O)[O-])[N+](=O)[O-]
7500	Ethylbenzene	Noncancer	CCC1=CC=CC=C1
7501	Styrene	Noncancer	C=CC1=CC=CC=C1
7503	Benzyl chloride	Cancer	C1=CC=C(C=C1)CCl
7567	4,4'-Methylenebis(N,N-dimethylaniline)	Cancer	CN(C)C1=CC=C(C=C1)CC2=CC=C(C=C2)N(C)C
7641	Bis(2-ethylhexyl) adipate	Cancer	CCCCC(CC)COC(=O)CCCCC(=O)OCC(CC)CCCC
7768	Caprolactam	Noncancer	C1CCC(=O)NCC1
7771	2,4-Dimethylphenol	Noncancer	CC1=CC(=C(C=C1)O)C
7804	1,4-Dibromobenzene	Noncancer	C1=CC(=CC=C1Br)Br
7812	4-Chloroaniline	Noncancer	C1=CC(=CC=C1N)Cl
7835	Epichlorohydrin	Cancer	C1C(O1)CCl
7839	1,2-Dibromoethane	Cancer	C(CBr)Br
7847	Acrolein	Noncancer	C=CC=O
7855	Acrylonitrile	Cancer	C=CC#N
7858	Allyl alcohol	Noncancer	C=CCO
7859	Propargyl alcohol	Noncancer	C#CCO
7923	Maleic anhydride	Noncancer	C1=CC(=O)OC1=O
7929	m-Xylene	Noncancer	CC1=CC(=CC=C1)C
7935	m-Phenylenediamine	Noncancer	C1=CC(=CC(=C1)N)N
7944	Bis(2-chloro-1-methylethyl) ether	Noncancer	CC(CCl)OC(C)CCl
7947	Mesitylene	Noncancer	CC1=CC(=CC(=C1)C)C
7961	Bromobenzene	Noncancer	C1=CC=C(C=C1)Br
7964	Chlorobenzene	Noncancer	C1=CC=C(C=C1)Cl
7965	Cyclohexylamine	Noncancer	C1CCC(CC1)N
7967	Cyclohexanone	Noncancer	C1CCC(=O)CC1
8028	Tetrahydrofuran	Noncancer	C1CCOC1
8029	Furan	Noncancer	C1=COC=C1
8115	Bis(2-chloroethyl) ether	Cancer	C(CCl)OCCCl
8133	2-Butoxyethanol	Noncancer	CCCCOCCO
8343	Bis(2-ethylhexyl) phthalate	Cancer	CCCCC(CC)COC(=O)C1=CC=CC=C1C(=O)OCC(CC)CCCC
8370	Hexachlorobenzene	Cancer	C1(=C(C(=C(C(=C1Cl)Cl)Cl)Cl)Cl)Cl
8376	2,4,6-Trinitrotoluene	Noncancer	CC1=C(C=C(C=C1[N+](=O)[O-])[N+](=O)[O-])[N+](=O)[O-]
8418	Anthracene	Noncancer	C1=CC=C2C=C3C=CC=CC3=CC2=C1
8441	Dimethyl terephthalate	Noncancer	COC(=O)C1=CC=C(C=C1)C(=O)OC
8449	2,4-Dichlorophenol	Noncancer	C1=CC(=C(C=C1Cl)Cl)O
8461	2,4-Dinitrotoluene	Noncancer	CC1=C(C=C(C=C1)[N+](=O)[O-])[N+](=O)[O-]
8490	Cyclonite	Noncancer	C1N(CN(CN1[N+](=O)[O-])[N+](=O)[O-])[N+](=O)[O-]
8540	Dinex	Noncancer	C1CCC(CC1)C2=C(C(=CC(=C2)[N+](=O)[O-])[N+](=O)[O-])O
8606	Captan	Noncancer	C1C=CCC2C1C(=O)N(C2=O)SC(Cl)(Cl)Cl
8607	Folpet	Noncancer	C1=CC=C2C(=C1)C(=O)N(C2=O)SC(Cl)(Cl)Cl
8630	Chloramben	Noncancer	C1=C(C=C(C(=C1C(=O)O)Cl)N)Cl
8809	Aramite	Cancer	CC(COC1=CC=C(C=C1)C(C)(C)C)OS(=O)OCCCl
8857	Ethyl acetate	Noncancer	CCOC(=O)C
9154	Fluoranthene	Noncancer	C1=CC=C2C(=C1)C3=CC=CC4=C3C2=CC=C4
9502	Linuron	Noncancer	CN(C(=O)NC1=CC(=C(C=C1)Cl)Cl)OC
10452	1,4-Dithiane	Noncancer	C1CSCCS1
10476	Cyanogen bromide	Noncancer	C(#N)Br
10522	Chlorobenzilate	Noncancer	CCOC(=O)C(C1=CC=C(C=C1)Cl)(C2=CC=C(C=C2)Cl)O
10686	1,2,3-Trimethylbenzene	Noncancer	CC1=C(C(=CC=C1)C)C
10967	Bis(chloromethyl) ether	Cancer	C(OCCl)Cl
11335	2,6-Dimethylphenol	Noncancer	CC1=C(C(=CC=C1)C)O
11487	Diphenylamine	Noncancer	C1=CC=C(C=C1)NC2=CC=CC=C2
11583	2-Hexanone	Noncancer	CCCCC(=O)C
11733	1,1,2-Trichloropropane	Noncancer	CC(C(Cl)Cl)Cl
11813	2,6-Dinitrotoluene	Cancer	CC1=C(C=CC=C1[N+](=O)[O-])[N+](=O)[O-]
11855	Pentachlorobenzene	Noncancer	C1=C(C(=C(C(=C1Cl)Cl)Cl)Cl)Cl
12002	1,2,4-Tribromobenzene	Noncancer	C1=CC(=C(C=C1Br)Br)Br
12018	2,3-Dichloro-1-propanol	Noncancer	C(C(CCl)Cl)O
12130	N-Nitrosodipropylamine	Cancer	CCCN(CCC)N=O
12418	1,1,1,2-Tetrachloroethane	Cancer	C(C(Cl)(Cl)Cl)Cl
12901	Phosmet	Noncancer	COP(=S)(OC)SCN1C(=O)C2=CC=CC=C2C1=O
12968	S-Ethyl dipropylthiocarbamate	Noncancer	CCCN(CCC)C(=O)SCC
13002	Glycidaldehyde	Noncancer	C1C(O1)C=O
13263	Ametryn	Noncancer	CCNC1=NC(=NC(=N1)SC)NC(C)C
13450	Terbutryn	Noncancer	CCNC1=NC(=NC(=N1)SC)NC(C)(C)C
13542	N-Nitrosodibutylamine	Cancer	CCCCN(CCCC)N=O
13591	N-Nitrosopyrrolidine	Cancer	C1CCN(C1)N=O
13676	Fonofos	Noncancer	CCOP(=S)(CC)SC1=CC=CC=C1
13709	Methidathion	Noncancer	COC1=NN(C(=O)S1)CSP(=S)(OC)OC
13728	Diphenamid	Noncancer	CN(C)C(=O)C(C1=CC=CC=C1)C2=CC=CC=C2
13930	Heptachlor epoxide	Noncancer	C12C(C(C3C1O3)Cl)C4(C(=C(C2(C4(Cl)Cl)Cl)Cl)Cl)Cl
14223	N-Nitrosodiethanolamine	Cancer	C(CO)N(CCO)N=O
14410	Decabromodiphenyl oxide	Noncancer	C1(=C(C(=C(C(=C1Br)Br)Br)Br)Br)OC2=C(C(=C(C(=C2Br)Br)Br)Br)Br
15331	Daminozide	Noncancer	CN(C)NC(=O)CCC(=O)O
15531	Bromoxynil	Noncancer	C1=C(C=C(C(=C1Br)O)Br)C#N
15533	Bromoxynil octanoate	Noncancer	CCCCCCCC(=O)OC1=C(C=C(C=C1Br)C#N)Br
15625	2,3,7,8-Tetrachlorodibenzo-p-dioxin	Noncancer	C1=C2C(=CC(=C1Cl)Cl)OC3=CC(=C(C=C3O2)Cl)Cl
15778	Isopropyl methylphosphonate	Noncancer	CC(C)OP(=O)(C)O
15910	Chlorothalonil	Noncancer	C(#N)C1=C(C(=C(C(=C1Cl)Cl)Cl)C#N)Cl
15938	Paraquat dichloride	Noncancer	C[N+]1=CC=C(C=C1)C2=CC=[N+](C=C2)C.[Cl-].[Cl-]
16003	Vernolate	Noncancer	CCCN(CCC)C(=O)SCCC
16181	Butylate	Noncancer	CCSC(=O)N(CC(C)C)CC(C)C
16421	O-Ethyl O-(4-nitrophenyl) phenylphosphonothioate	Noncancer	CCOP(=S)(C1=CC=CC=C1)OC2=CC=C(C=C2)[N+](=O)[O-]
16562	Fluometuron	Noncancer	CN(C)C(=O)NC1=CC=CC(=C1)C(F)(F)F
16653	Molinate	Noncancer	CCSC(=O)N1CCCCCC1
16945	Mirex	Noncancer	C12(C3(C4(C5(C3(C(C1(C5(C2(C4(Cl)Cl)Cl)Cl)Cl)(Cl)Cl)Cl)Cl)Cl)Cl)Cl
17038	Captafol	Noncancer	C1C=CCC2C1C(=O)N(C2=O)SC(C(Cl)Cl)(Cl)Cl
17110	Dodine	Noncancer	CCCCCCCCCCCCN=C(N)N.CC(=O)O
18752	Asulam	Noncancer	COC(=O)NS(=O)(=O)C1=CC=C(C=C1)N
19395	Sulfotep	Noncancer	CCOP(=S)(OCC)OP(=S)(OCC)OCC
21307	Carboxin	Noncancer	CC1=C(SCCO1)C(=O)NC2=CC=CC=C2
21954	Maleic hydrazide	Noncancer	C1=CC(=O)NNC1=O
22188	Terbacil	Noncancer	CC1=C(C(=O)N(C(=O)N1)C(C)(C)C)Cl
24685	Propham	Noncancer	CC(C)OC(=O)NC1=CC=CC=C1
24722	Demeton	Noncancer	CCOP(=O)(OCC)SCCSCC.CCOP(=S)(OCC)OCCSCC
24726	1,3-Dichloropropene	Cancer	C(/C=C/Cl)Cl
24744	Phenmedipham	Noncancer	CC1=CC(=CC=C1)NC(=O)OC2=CC=CC(=C2)NC(=O)OC
25418	N-Nitrosomethylethylamine	Cancer	CCN(C)N=O
26124	Quinalphos	Noncancer	CCOP(=S)(OCC)OC1=NC2=CC=CC=C2N=C1
27189	Napropamide	Noncancer	CCN(CC)C(=O)C(C)OC1=CC=CC2=CC=CC=C21
27982	Ethephon	Noncancer	C(CCl)P(=O)(O)O
28780	Benomyl	Noncancer	CCCCNC(=O)N1C2=CC=CC=C2N=C1NC(=O)OC
29393	Oryzalin	Noncancer	CCCN(CCC)C1=C(C=C(C=C1[N+](=O)[O-])S(=O)(=O)N)[N+](=O)[O-]
29732	Oxadiazon	Noncancer	CC(C)OC1=C(C=C(C(=C1)N2C(=O)OC(=N2)C(C)(C)C)Cl)Cl
30479	Metribuzin	Noncancer	CC(C)(C)C1=NN=C(N(C1=O)N)SC
31070	Fenamiphos	Noncancer	CCOP(=O)(NC(C)C)OC1=CC(=C(C=C1)SC)C
31222	1,2-Diphenylhydrazine	Cancer	C1=CC=C(C=C1)NNC2=CC=CC=C2
31275	Dioxane	Cancer	C1COCCO1
31296	Chlorodibromomethane	Noncancer	C(Cl)(Br)Br
31368	Methacrylonitrile	Noncancer	CC(=C)C#N
31373	Tetrachloroethylene	Cancer	C(=C(Cl)Cl)(Cl)Cl
31423	Pyrene	Noncancer	C1=CC2=C3C(=C1)C=CC4=CC=CC(=C43)C=C2
32154	Propyzamide	Noncancer	CC(C)(C#C)NC(=O)C1=CC(=CC(=C1)Cl)Cl
33775	Norflurazon	Noncancer	CNC1=C(C(=O)N(N=C1)C2=CC=CC(=C2)C(F)(F)F)Cl
34192	Thiobencarb	Noncancer	CCN(CC)C(=O)SCC1=CC=C(C=C1)Cl
34526	Pirimiphos-methyl	Noncancer	CCN(CC)C1=NC(=CC(=N1)OP(=S)(OC)OC)C
36159	2,2',4,4',5-Pentabromodiphenyl ether	Noncancer	C1=CC(=C(C=C1Br)Br)OC2=CC(=C(C=C2Br)Br)Br
36324	Amitraz	Noncancer	CC1=CC(=C(C=C1)N=CN(C)C=NC2=C(C=C(C=C2)C)C)C
36606	Isopropalin	Noncancer	CCCN(CCC)C1=C(C=C(C=C1[N+](=O)[O-])C(C)C)[N+](=O)[O-]
37123	Diflubenzuron	Noncancer	C1=CC(=C(C(=C1)F)C(=O)NC(=O)NC2=CC=C(C=C2)Cl)F
37175	Enilconazole	Noncancer	C=CCOC(CN1C=CN=C1)C2=C(C=C(C=C2)Cl)Cl
37517	Iprodione	Noncancer	CC(C)NC(=O)N1CC(=O)N(C1=O)C2=CC(=CC(=C2)Cl)Cl
38037	Aroclor 1016	Noncancer	C1=CC(=CC(=C1)Cl)C2=CC(=CC(=C2)Cl)Cl
38479	Pendimethalin	Noncancer	CCC(CC)NC1=C(C=C(C(=C1[N+](=O)[O-])C)C)[N+](=O)[O-]
39327	Oxyfluorfen	Noncancer	CCOC1=C(C=CC(=C1)OC2=C(C=C(C=C2)C(F)(F)F)Cl)[N+](=O)[O-]
39385	Triadimefon	Noncancer	CC(C)(C)C(=O)C(N1C=NC=N1)OC2=CC=C(C=C2)Cl
39424	Difenzoquat metilsulfate	Noncancer	CN1C(=CC(=[N+]1C)C2=CC=CC=C2)C3=CC=CC=C3.COS(=O)(=O)[O-]
39676	Vinclozolin	Noncancer	CC1(C(=O)N(C(=O)O1)C2=CC(=CC(=C2)Cl)Cl)C=C
39965	Hexazinone	Noncancer	CN1C(=NC(=O)N(C1=O)C2CCCCC2)N(C)C
40326	Permethrin	Noncancer	CC1(C(C1C(=O)OCC2=CC(=CC=C2)OC3=CC=CC=C3)C=C(Cl)Cl)C
40470	Aroclor 1254	Noncancer	C1=CC(=C(C(=C1)Cl)Cl)C2=C(C(=C(C=C2)Cl)Cl)Cl
41384	Carbosulfan	Noncancer	CCCCN(CCCC)SN(C)C(=O)OC1=CC=CC2=C1OC(C2)(C)C
41385	Dimethipin	Noncancer	CC1=C(S(=O)(=O)CCS1(=O)=O)C
42540	1,2,3,6,7,8-Hexachlorodibenzo-P-dioxin	Cancer	C1=C2C(=C(C(=C1Cl)Cl)Cl)OC3=CC(=C(C(=C3O2)Cl)Cl)Cl
42586	Metalaxyl	Noncancer	CC1=C(C(=CC=C1)C)N(C(C)C(=O)OC)C(=O)COC
43079	Fluridone	Noncancer	CN1C=C(C(=O)C(=C1)C2=CC(=CC=C2)C(F)(F)F)C3=CC=CC=C3
43234	Propiconazole	Noncancer	CCCC1COC(O1)(CN2C=NC=N2)C3=C(C=C(C=C3)Cl)Cl
44072	Acifluorfen-sodium	Noncancer	C1=CC(=C(C=C1C(F)(F)F)Cl)OC2=CC(=C(C=C2)[N+](=O)[O-])C(=O)[O-].[Na+]
47326	Fenpropathrin	Noncancer	CC1(C(C1(C)C)C(=O)OC(C#N)C2=CC(=CC=C2)OC3=CC=CC=C3)C
47491	Chlorsulfuron	Noncancer	CC1=NC(=NC(=N1)OC)NC(=O)NS(=O)(=O)C2=CC=CC=C2Cl
47866	Cyromazine	Noncancer	C1CC1NC2=NC(=NC(=N2)N)N
47898	Flutolanil	Noncancer	CC(C)OC1=CC=CC(=C1)NC(=O)C2=CC=CC=C2C(F)(F)F
50516	Fluvalinate	Noncancer	CC(C)C(C(=O)OC(C#N)C1=CC(=CC=C1)OC2=CC=CC=C2)NC3=C(C=C(C=C3)C(F)(F)F)Cl
50896	Haloxyfop-methyl	Noncancer	CC(C(=O)OC)OC1=CC=C(C=C1)OC2=C(C=C(C=N2)C(F)(F)F)Cl
52999	Metsulfuron-methyl	Noncancer	CC1=NC(=NC(=N1)OC)NC(=O)NS(=O)(=O)C2=CC=CC=C2C(=O)OC
53518	Quizalofop-ethyl	Noncancer	CCOC(=O)C(C)OC1=CC=C(C=C1)OC2=CN=C3C=C(C=CC3=N2)Cl
54739	Imazaquin	Noncancer	CC(C)C1(C(=O)NC(=N1)C2=NC3=CC=CC=C3C=C2C(=O)O)C
54740	Imazethapyr	Noncancer	CCC1=CC(=C(N=C1)C2=NC(C(=O)N2)(C)C(C)C)C(=O)O
54960	Bensulfuron-methyl	Noncancer	COC1=CC(=NC(=N1)NC(=O)NS(=O)(=O)CC2=CC=CC=C2C(=O)OC)OC
56160	Chlorimuron-ethyl	Noncancer	CCOC(=O)C1=CC=CC=C1S(=O)(=O)NC(=O)NC2=NC(=CC(=N2)Cl)OC
62276	Lactofen	Noncancer	CCOC(=O)C(C)OC(=O)C1=C(C=CC(=C1)OC2=C(C=C(C=C2)C(F)(F)F)Cl)[N+](=O)[O-]
62781	Mepiquat chloride	Noncancer	C[N+]1(CCCCC1)C.[Cl-]
73282	Triasulfuron	Noncancer	CC1=NC(=NC(=N1)OC)NC(=O)NS(=O)(=O)C2=CC=CC=C2OCCCl
73665	Prochloraz	Noncancer	CCCN(CCOC1=C(C=C(C=C1Cl)Cl)Cl)C(=O)N2C=CN=C2
73668	Flurprimidol	Noncancer	CC(C)C(C1=CC=C(C=C1)OC(F)(F)F)(C2=CN=CN=C2)O
73670	Clofentezine	Noncancer	C1=CC=C(C(=C1)C2=NN=C(N=N2)C3=CC=CC=C3Cl)Cl
73672	Isoxaben	Noncancer	CCC(C)(CC)C1=NOC(=C1)NC(=O)C2=C(C=CC=C2OC)OC
73674	Thifensulfuron-methyl	Noncancer	CC1=NC(=NC(=N1)OC)NC(=O)NS(=O)(=O)C2=C(SC=C2)C(=O)OC
73675	Flusilazole	Noncancer	C[Si](CN1C=NC=N1)(C2=CC=C(C=C2)F)C3=CC=C(C=C3)F
95170	2,2',4,4'-Tetrabromodiphenyl ether	Noncancer	C1=CC(=C(C=C1Br)Br)OC2=C(C=C(C=C2)Br)Br
104926	Cyfluthrin	Noncancer	CC1(C(C1C(=O)OC(C#N)C2=CC(=C(C=C2)F)OC3=CC=CC=C3)C=C(Cl)Cl)C
153909	Tribenuron-methyl	Noncancer	CC1=NC(=NC(=N1)OC)N(C)C(=O)NS(=O)(=O)C2=CC=CC=C2C(=O)OC
155166	2,2',4,4',5,5'-Hexabromodiphenyl ether	Noncancer	C1=C(C(=CC(=C1Br)Br)Br)OC2=CC(=C(C=C2Br)Br)Br
441071	Strychnine	Noncancer	C1CN2CC3=CCO[C@H]4CC(=O)N5[C@H]6[C@H]4[C@H]3C[C@H]2[C@@]61C7=CC=CC=C75
533728	Sodium diethyldithiocarbamate	Noncancer	CCN(CC)C(=S)[S-].[Na+]
616765	Paclobutrazol	Noncancer	CC(C)(C)C(C(CC1=CC=C(C=C1)Cl)N2C=NC=N2)O
643833	cis-1,2-Dichloroethylene	Noncancer	C(=C\Cl)\Cl
2723650	Ethylene thiourea	Noncancer	C1CNC(=S)N1
3032581	Maneb	Noncancer	C(CNC(=S)[S-])NC(=S)[S-].[Mn+2]
3032791	Thiophanate-methyl	Noncancer	COC(=O)NC(=S)NC1=CC=CC=C1NC(=S)NC(=O)OC
5281872	Bifenthrin	Noncancer	CC1=C(C=CC=C1C2=CC=CC=C2)COC(=O)C3C(C3(C)C)/C=C(/C(F)(F)F)\Cl
5281875	Hydramethylnon	Noncancer	CC1(CN=C(NC1)NN=C(/C=C/C2=CC=C(C=C2)C(F)(F)F)/C=C/C3=CC=C(C=C3)C(F)(F)F)C
5284462	Tetrachlorvinphos	Noncancer	COP(=O)(OC)O/C(=C\Cl)/C1=CC(=C(C=C1Cl)Cl)Cl
5284469	Toxaphene	Cancer	C=C1C(C2(C(C(C1(C2(Cl)Cl)Cl)Cl)Cl)Cl)(CCl)CCl
5353758	Lannate	Noncancer	C/C(=N\OC(=O)NC)/SC
5371560	Dicrotophos	Noncancer	C/C(=C\C(=O)N(C)C)/OP(=O)(OC)OC
6434889	Avermectin B1A	Noncancer	CC[C@H](C)[C@@H]1[C@H](C=C[C@@]2(O1)C[C@@H]3C[C@H](O2)C/C=C(/[C@H]([C@H](/C=C/C=C/4\CO[C@H]5[C@@]4([C@@H](C=C([C@H]5O)C)C(=O)O3)O)C)O[C@H]6C[C@@H]([C@H]([C@@H](O6)C)O[C@H]7C[C@@H]([C@H]([C@@H](O7)C)O)OC)OC)\C)C
6537506	Octabromodiphenyl ether	Noncancer	C1=C(C(=C(C(=C1Br)Br)Br)Br)OC2=CC(=C(C(=C2Br)Br)Br)Br
9570071	Aldicarb	Noncancer	CC(C)(/C=N/OC(=O)NC)SC
9570093	Aldoxycarb	Noncancer	CC(C)(/C=N/OC(=O)NC)S(=O)(=O)C
9595287	N,N-Dimethyl-alpha-methylcarbamoyloxyimino-alpha-(methylthio)acetamide	Noncancer	CNC(=O)O/N=C(/C(=O)N(C)C)\SC
13218777	Hexythiazox	Noncancer	C[C@H]1[C@@H](SC(=O)N1C(=O)NC2CCCCC2)C3=CC=C(C=C3)Cl
16212360	Sodium fluoroacetate	Noncancer	C(C(=O)[O-])F.[Na+]
16682730	Phenylmercuric acetate	Noncancer	CC(=O)O[Hg]C1=CC=CC=C1
16682746	Tributyltin oxide	Noncancer	CCCC[Sn](CCCC)(CCCC)O[Sn](CCCC)(CCCC)CCCC
54678486	Warfarin	Noncancer	CC(=O)CC(C1=CC=CC=C1)C2=C(C3=CC=CC=C3OC2=O)O
86287517	Nitroguanidine	Noncancer	C(=N)(N)N[N+](=O)[O-]
135491830	Sethoxydim	Noncancer	CCC/C(=N\OCC)/C1=C(CC(CC1=O)CC(C)SCC)O

## Sheet: Supplementary Table 2
Supplementary Table 2. Identified carcinogenicity-related PubChem assays
PubChem Assay ID	Assay descriptions	Number of active compounds	Number of inactive compounds	Total number of compounds
664	Cellular Toxicity (caspase-3) Hek293	17	1240	1257
946	MultiTox-Fluor Cytotoxicity Assay - LYMP1-001 - Dead Cells	33	1093	1126
1189e	Carcinogenic Potency Database Summary SingleCellCall Results	718	582	1300
1194e	Carcinogenic Potency Database Salmonella Mutagenicity	350	388	738
1199e	Carcinogenic Potency Database Summary Mouse Bioassay Results	404	442	846
1205e	Carcinogenic Potency Database Summary MultiCellCall Results	529	455	1968
1208e	Carcinogenic Potency Database Summary Rat Bioassay Results	552	551	1103
651633	qHTS assay for small molecule agonists of the p53 signaling pathway - cell viability	567	6532	7099
743064	qHTS assay to identify small molecule antagonists of the thyroid receptor (TR) signaling pathway - cell viability counter screen	1106	5264	6370
743075	qHTS assay to identify small molecule agonists of the estrogen receptor alpha (ER-alpha) signaling pathway	417	6621	7038
743077	qHTS assay to identify small molecule agonists of the estrogen receptor alpha (ER-alpha) signaling pathway: Summary	417	6621	7038
1159523	qHTS assay to identify small molecule antagonists of the retinoid-related orphan receptor gamma (ROR-gamma) signaling pathway: Summary	496	4631	5127
1159525	qHTS assay to identify small molecule agonists of the AP-1 signaling pathway - cell viability counter screen	277	6418	6695
1224884	A CellTox Green Cytotoxicity Assay to monitor cytotoxicity in HEK293 cells - 8 hour	273	6505	6778
1224887	qHTS RealTime-Glo MT Cell Viability Assay in HEK293 cells - 8 hour	523	5886	6409
1224896	qHTS assay to identify small molecule agonists of H2AX: Summary	398	6279	6677
1259369	qHTS assay to identify small molecule antagonists of the sonic hedgehog signaling (Shh) pathway	1108	5035	6143
1259379	qHTS assay to identify small molecule agonists of the androgen receptor (AR) signaling pathway in the presence of an antagonist - cell viability counter screen	570	6059	6629
1259401	qHTS assay to identify small molecule antagonists of the estrogen related receptor signaling pathway with the pleiotropic PPARgamma coactivator (PGC) from Tox21 10K library: Summary	383	4947	5330
1259407e	CCRIS mutagenicity studies	4302	2683	6985
1259408e	GENE-TOX mutagenicity studies	1686	476	2162
1259411e	CCRIS carcinogenicity studies	305	6330	6635
1347037	Caspase-3/7 induction in CHO-K1 cells by small molecules, qHTS assay: Summary	178	6772	6950
1347395	Acetylcholinesterase (AChE) small molecule antagonists: colormetric cell-based qHTS assay	344	6487	6831
1347398	Acetylcholinesterase (AChE) small molecule antagonists: fluorescence cell-based qHTS assay	305	6330	6635

## Sheet: Supplementary Table 3
Supplementary Table 3. Evaluation of benchmark QSAR models to predict carcinogenicity
Compound Name	SMILES	Predicted Carcinogen activity	P(Carcinogen)	P(NON-Carcinogen)	Experimental	Applicability Domain Index	Similarity index	Accuracy index
1,2-Dichloroethane	C(CCl)Cl	Carcinogen	0.922	0.078	Carcinogen	1	1	1
1,2,4-Trichlorobenzene	c1cc(c(cc1Cl)Cl)Cl	NON-Carcinogen	0.202	0.798	-	0.808	0.921	1
1,2-Ethanediol	OCCO	Carcinogen	0.866	0.134	-	0.79	0.896	1
Acetone	O=C(C)C	Carcinogen	0.59	0.41	-	0.39	0.847	1
Benzaldehyde	O=Cc1ccccc1	NON-Carcinogen	0.092	0.908	NON-Carcinogen	0.85	1	1
Benzene	c1ccccc1	Carcinogen	0.817	0.183	Carcinogen	1	1	1
Benzoic acid	O=C(O)c1ccccc1	Carcinogen	0.778	0.222	NON-Carcinogen	0	1	0
1-Butanol	OCCCC	NON-Carcinogen	0.145	0.855	-	0.799	0.899	1
1-Butanol	O=C1C2(C3(C4(C1(C5(C2(C3(C(C45Cl)(Cl)Cl)Cl)Cl)Cl)Cl)Cl)Cl)Cl	Carcinogen	0.828	0.172	Carcinogen	1	1	1
o-Cresol	Oc1ccccc1C	Carcinogen	0.879	0.121	-	0	0.918	1
m-Cresol	Oc1cccc(c1)C	NON-Carcinogen	0.235	0.765	-	0.958	0.918	1
Formaldehyde	O=C	Carcinogen	0.527	0.473	Carcinogen	0	1	1
Lindane	C1(C(C(C(C(C1Cl)Cl)Cl)Cl)Cl)Cl	NON-Carcinogen	0.464	0.536	Carcinogen	0	1	0
Methanol	OC	Carcinogen	0.527	0.473	-	0	0.853	1
Naphthalene	c1ccc2ccccc2(c1)	NON-Carcinogen	0.475	0.525	-	0	0.839	1
N,N-dimethylaniline	c1ccc(cc1)N(C)C	Carcinogen	0.685	0.315	Carcinogen	1	1	1
Pentachlorophenol	Oc1c(c(c(c(c1Cl)Cl)Cl)Cl)Cl	NON-Carcinogen	0.48	0.52	-	0	0.917	0.491
Phenol	Oc1ccccc1	NON-Carcinogen	0.055	0.945	NON-Carcinogen	1	1	1
Pyridine	n1ccccc1	Carcinogen	0.817	0.183	-	0	0.779	1
Toluene	c1ccc(cc1)C	Carcinogen	0.781	0.219	-	0.96	0.921	1
2,4,5-Trichlorophenoxyacetic acid	O=C(O)COc1cc(c(cc1Cl)Cl)Cl	NON-Carcinogen	0.068	0.932	NON-Carcinogen	1	1	1
2,4-Dichlorophenoxyacetic acid	O=C(O)COc1ccc(cc1Cl)Cl	NON-Carcinogen	0.231	0.769	NON-Carcinogen	1	1	1
4-(2,4-Dichlorophenoxy)butanoic acid	O=C(O)CCCOc1ccc(cc1Cl)Cl	Carcinogen	0.515	0.485	-	0	0.883	0.51
2,4-Dinitrophenol	O=[N+]([O-])c1ccc(O)c(c1)[N+](=O)[O-]	NON-Carcinogen	0.284	0.716	-	0.806	0.92	1
Acephate	O=C(NP(=O)(OC)SC)C	Carcinogen	0.88	0.12	-	0	0.806	1
Acetochlor	O=C(N(c1c(cccc1CC)C)COCC)CCl	NON-Carcinogen	0.403	0.597	-	0.654	0.835	1
Alachlor	O=C(N(c1c(cccc1CC)CC)COC)CCl	NON-Carcinogen	0.403	0.597	-	0.657	0.845	1
Aldrin	C1=CC2CC1C3C2C4(C(=C(C3(C4(Cl)Cl)Cl)Cl)Cl)Cl	NON-Carcinogen	0.131	0.869	-	0.96	0.921	1
Atrazine	n1c(nc(nc1NC(C)C)Cl)NCC	Carcinogen	0.69	0.31	Carcinogen	0.85	1	1
Azobenzene	N(=Nc1ccccc1)c2ccccc2	Carcinogen	0.997	0.003	Carcinogen	1	1	1
Benfluralin	O=[N+]([O-])c1cc(cc(c1N(CC)CCCC)[N+](=O)[O-])C(F)(F)F	NON-Carcinogen	0.229	0.771	-	0.687	0.88	0.552
Bentazone	O=C1c2ccccc2(NS(=O)(=O)N1C(C)C)	NON-Carcinogen	0.394	0.606	-	0.191	0.794	1
Benzo[a]pyrene	c1ccc2c(c1)cc3ccc4cccc5ccc2c3c45	Carcinogen	0.906	0.094	Carcinogen	1	1	1
Benzyl butyl phthalate	O=C(OCc1ccccc1)c2ccccc2(C(=O)OCCCC)	Carcinogen	0.592	0.408	Carcinogen	1	1	1
Carbofuran	O=C(Oc2cccc1c2(OC(C)(C)C1))NC	Carcinogen	0.637	0.363	-	0.774	0.844	1
Chloral hydrate	OC(O)C(Cl)(Cl)Cl	Carcinogen	0.718	0.282	-	0.325	0.861	0.49
Chlorpropham	O=C(OC(C)C)Nc1cccc(c1)Cl	NON-Carcinogen	0.05	0.95	NON-Carcinogen	1	1	1
Cypermethrin	N#CC(OC(=O)C1C(C=C(Cl)Cl)C1(C)(C))c3cccc(Oc2ccccc2)c3	NON-Carcinogen	0.019	0.981	-	0.96	0.921	1
Chlorthal-dimethyl	O=C(OC)c1c(c(c(C(=O)OC)c(c1Cl)Cl)Cl)Cl	NON-Carcinogen	0.39	0.61	-	0.45	0.81	1
Dibutyl phthalate	O=C(OCCCC)c1ccccc1(C(=O)OCCCC)	NON-Carcinogen	0.403	0.597	-	0	0.914	1
Dicamba	O=C(O)c1c(OC)c(ccc1Cl)Cl	NON-Carcinogen	0.151	0.849	-	0.941	0.885	1
p,p'-DDE	c1cc(ccc1C(c2ccc(cc2)Cl)=C(Cl)Cl)Cl	NON-Carcinogen	0.179	0.821	NON-Carcinogen	1	1	1
Clofenotane	c1cc(ccc1C(c2ccc(cc2)Cl)C(Cl)(Cl)Cl)Cl	NON-Carcinogen	0.179	0.821	Carcinogen	0	1	0
Dichlorvos	O=P(OC=C(Cl)Cl)(OC)OC	Carcinogen	0.669	0.331	Carcinogen	1	1	1
Endrin	O1C2C1C3CC2C4C3C5(C(=C(C4(C5(Cl)Cl)Cl)Cl)Cl)Cl	NON-Carcinogen	0.131	0.869	NON-Carcinogen	1	1	1
Diisopropyl methylphosphonate	O=P(OC(C)C)(OC(C)C)C	Carcinogen	0.771	0.229	-	0.292	0.743	1
Dimethoate	O=C(NC)CSP(OC)(OC)=S	NON-Carcinogen	0.02	0.98	NON-Carcinogen	1	1	1
Disulfoton	O(CC)P(OCC)(=S)SCCSCC	NON-Carcinogen	0.02	0.98	-	0.867	0.751	1
Diuron	O=C(Nc1ccc(c(c1)Cl)Cl)N(C)C	NON-Carcinogen	0.079	0.921	-	0.643	0.883	0.469
Endosulfan	O=S1OCC2C(CO1)C3(C(=C(C2(C3(Cl)Cl)Cl)Cl)Cl)Cl	NON-Carcinogen	0.131	0.869	-	0.547	0.855	0.484
Endothall	O=C(O)C2C1OC(CC1)C2(C(=O)O)	NON-Carcinogen	0.18	0.82	-	0	0.777	0
Ether	O(CC)CC	NON-Carcinogen	0.373	0.627	-	0	0.88	1
Ethion	O(CC)P(OCC)(=S)SCSP(OCC)(OCC)=S	NON-Carcinogen	0.027	0.973	-	0.749	0.777	1
Fenvalerate	N#CC(OC(=O)C(c1ccc(cc1)Cl)C(C)C)c3cccc(Oc2ccccc2)c3	NON-Carcinogen	0.325	0.675	NON-Carcinogen	1	1	1
Glyphosate	O=C(O)CNCP(=O)(O)O	NON-Carcinogen	0.41	0.59	-	0.152	0.818	1
Heptachlor	C1=CC(C2C1C3(C(=C(C2(C3(Cl)Cl)Cl)Cl)Cl)Cl)Cl	NON-Carcinogen	0.449	0.551	NON-Carcinogen	1	1	1
Hexachlorophene	Oc1c(cc(c(c1Cc2c(O)c(cc(c2Cl)Cl)Cl)Cl)Cl)Cl	NON-Carcinogen	0.246	0.754	NON-Carcinogen	1	1	1
Malathion	O=C(OCC)CC(C(=O)OCC)SP(OC)(OC)=S	NON-Carcinogen	0.005	0.995	NON-Carcinogen	0.85	1	1
Methamidophos	O=P(OC)(N)SC	Carcinogen	0.843	0.157	-	0.148	0.762	1
Methoxychlor	O(c1ccc(cc1)C(c2ccc(OC)cc2)C(Cl)(Cl)Cl)C	NON-Carcinogen	0.167	0.833	NON-Carcinogen	1	1	1
Methyl parathion	O=[N+]([O-])c1ccc(OP(OC)(OC)=S)cc1	NON-Carcinogen	0.013	0.987	NON-Carcinogen	1	1	1
Metolachlor	O=C(N(c1c(cccc1CC)C)C(C)COC)CCl	Carcinogen	0.852	0.148	-	0.775	0.846	1
Naled	O=P(OC)(OC)OC(C(Cl)(Cl)Br)Br	Carcinogen	0.669	0.331	-	0.299	0.803	1
Prometon	n1c(nc(nc1NC(C)C)NC(C)C)OC	Carcinogen	0.641	0.359	-	0.379	0.796	1
Prometryn	n1c(nc(nc1NC(C)C)SC)NC(C)C	NON-Carcinogen	0.192	0.808	-	0.309	0.791	1
Propachlor	O=C(N(c1ccccc1)C(C)C)CCl	NON-Carcinogen	0.361	0.639	-	0.584	0.853	1
Propanil	O=C(Nc1ccc(c(c1)Cl)Cl)CC	Carcinogen	0.515	0.485	-	0	0.86	0.499
Propargite	O=S(OCC#C)OC2CCCCC2(Oc1ccc(cc1)C(C)(C)C)	NON-Carcinogen	0.2	0.8	-	0.638	0.824	1
Propazine	n1c(nc(nc1NC(C)C)Cl)NC(C)C	Carcinogen	0.69	0.31	-	0.76	0.799	1
Propoxur	O=C(Oc1ccccc1(OC(C)C))NC	NON-Carcinogen	0.333	0.667	-	0.392	0.886	1
Resmethrin	O=C(OCc1coc(c1)Cc2ccccc2)C3C(C=C(C)C)C3(C)(C)	Carcinogen	0.8	0.2	-	0.735	0.766	1
Tribufos	O=P(SCCCC)(SCCCC)SCCCC	NON-Carcinogen	0.02	0.98	-	0.496	0.684	1
Simazine	n1c(nc(nc1NCC)Cl)NCC	Carcinogen	0.69	0.31	-	0.774	0.828	1
Tebuthiuron	O=C(NC)N(c1nnc(C(C)(C)C)s1)C	NON-Carcinogen	0.098	0.902	-	0	0.743	1
Thiram	C(N(C)C)(=S)SSC(N(C)C)=S	NON-Carcinogen	0.253	0.747	NON-Carcinogen	1	1	1
Triallate	O=C(N(C(C)C)C(C)C)SCC(=C(Cl)Cl)Cl	NON-Carcinogen	0.191	0.809	-	0.43	0.762	1
Bromoform	C(Br)(Br)Br	NON-Carcinogen	0.415	0.585	Carcinogen	0	1	0
Trifluralin	O=[N+]([O-])c1cc(cc(c1N(CCC)CCC)[N+](=O)[O-])C(F)(F)F	NON-Carcinogen	0.229	0.771	NON-Carcinogen	0.85	1	1
N-nitrosodiethylamine	O=NN(CC)CC	Carcinogen	1	0	Carcinogen	1	1	1
Carbon tetrachloride	C(Cl)(Cl)(Cl)Cl	Carcinogen	0.662	0.338	Carcinogen	0.425	1	1
Cyanide ion	N#C	Carcinogen	0.509	0.491	-	0	0.748	1
Chlordane	C2(=C(C3(C1C(CC(C1Cl)Cl)C2(C3(Cl)Cl)Cl)Cl)Cl)Cl	NON-Carcinogen	0.449	0.551	NON-Carcinogen	1	1	1
2,3,4,6-Tetrachlorophenol	Oc1c(cc(c(c1Cl)Cl)Cl)Cl	NON-Carcinogen	0.193	0.807	-	0	0.926	0
Aniline	Nc1ccccc1	NON-Carcinogen	0.055	0.945	NON-Carcinogen	1	1	1
N-nitrosodimethylamine	O=NN(C)C	Carcinogen	1	0	Carcinogen	1	1	1
Carbaryl	O=C(Oc1cccc2ccccc12)NC	NON-Carcinogen	0.4	0.6	Carcinogen	0	1	0
Chloroform	C(Cl)(Cl)Cl	Carcinogen	0.535	0.465	-	0	0.925	1
Hexachloroethane	C(C(Cl)(Cl)Cl)(Cl)(Cl)Cl	Carcinogen	0.506	0.494	Carcinogen	0	1	1
1,1,1-Trichloroethane	CC(Cl)(Cl)Cl	NON-Carcinogen	0.451	0.549	NON-Carcinogen	0	1	1
p,p'-DDD	c1cc(ccc1C(c2ccc(cc2)Cl)C(Cl)Cl)Cl	NON-Carcinogen	0.179	0.821	NON-Carcinogen	1	1	1
Bromomethane	CBr	Carcinogen	0.527	0.473	NON-Carcinogen	0	1	0
Myclobutanil	N#CC(c1ccc(cc1)Cl)(Cn2ncnc2)CCCC	NON-Carcinogen	0.348	0.652	-	0.315	0.777	1
Vinyl chloride	C=CCl	Carcinogen	0.866	0.134	Carcinogen	0.85	1	1
Dichloromethane	C(Cl)Cl	NON-Carcinogen	0.145	0.855	Carcinogen	0	1	0
Carbon disulfide	C(=S)=S	NON-Carcinogen	0.415	0.585	-	0	0.532	0.506
Bromodichloromethane	C(Cl)(Cl)Br	Carcinogen	0.509	0.491	Carcinogen	0	1	1
Vinylidene chloride	C=C(Cl)Cl	Carcinogen	0.608	0.392	-	0.387	0.863	1
Propylene oxide	O1CC1C	Carcinogen	0.865	0.135	Carcinogen	1	1	1
Trichlorofluoromethane	FC(Cl)(Cl)Cl	Carcinogen	0.565	0.435	NON-Carcinogen	0	1	0
Dichlorodifluoromethane	FC(F)(Cl)Cl	NON-Carcinogen	0.483	0.517	NON-Carcinogen	0	1	1
2,2-Dichloropropionic acid	O=C(O)C(C)(Cl)Cl	Carcinogen	0.841	0.159	-	0.797	0.892	1
Trichloroacetic acid	O=C(O)C(Cl)(Cl)Cl	Carcinogen	0.841	0.159	NON-Carcinogen	0	1	0
1,1,2-Trichlorotrifluoroethane	FC(F)(C(F)(Cl)Cl)Cl	Carcinogen	0.621	0.379	NON-Carcinogen	0	1	0
Hexachlorocyclopentadiene	C=1(C(=C(C(C=1Cl)(Cl)Cl)Cl)Cl)Cl	Carcinogen	0.516	0.484	NON-Carcinogen	0	1	0
Tetraethyl lead	CC[Pb](CC)(CC)CC	Carcinogen	0.684	0.316	-	0.326	0.664	1
Isophorone	O=C1C=C(C)CC(C)(C)C1	Carcinogen	0.532	0.468	Carcinogen	0	1	1
Isobutanol	OCC(C)C	Carcinogen	0.72	0.28	-	0.409	0.932	1
Methyl ethyl ketone	O=C(C)CC	Carcinogen	0.647	0.353	-	0.379	0.821	1
1,1,2-Trichloroethane	C(C(Cl)Cl)Cl	Carcinogen	0.599	0.401	NON-Carcinogen	0	1	0
Trichloroethylene	C(=C(Cl)Cl)Cl	NON-Carcinogen	0.352	0.648	NON-Carcinogen	0.85	1	1
Acrylamide	O=C(N)C=C	Carcinogen	0.528	0.472	Carcinogen	0	1	1
Acrylic acid	O=C(O)C=C	Carcinogen	0.528	0.472	NON-Carcinogen	0	1	0
1,1,2,2-Tetrachloroethane	C(C(Cl)Cl)(Cl)Cl	NON-Carcinogen	0.358	0.642	NON-Carcinogen	1	1	1
Dichloroacetic acid	O=C(O)C(Cl)Cl	Carcinogen	0.796	0.204	Carcinogen	1	1	1
bisphenol A	Oc1ccc(cc1)C(c2ccc(O)cc2)(C)C	NON-Carcinogen	0.254	0.746	NON-Carcinogen	0.85	1	1
Methyl methacrylate	O=C(OC)C(=C)C	Carcinogen	0.522	0.478	NON-Carcinogen	0	1	0
Pentachloronitrobenzene	O=[N+]([O-])c1c(c(c(c(c1Cl)Cl)Cl)Cl)Cl	NON-Carcinogen	0.339	0.661	-	0.788	0.857	1
Acenaphthene	c2cc1cccc3c1c(c2)CC3	NON-Carcinogen	0.387	0.613	-	0	0.839	1
Rotenone	O=C3c5ccc1OC(C(=C)C)Cc1c5(OC4COc2cc(OC)c(OC)cc2C34)	NON-Carcinogen	0.231	0.769	NON-Carcinogen	1	1	1
Diethyl phthalate	O=C(OCC)c1ccccc1(C(=O)OCC)	NON-Carcinogen	0.403	0.597	-	0.961	0.924	1
Ethoxycarbonylmethyl ethyl phthalate	O=C(OCC(=O)OCC)c1ccccc1(C(=O)OCC)	NON-Carcinogen	0.109	0.891	-	0.783	0.851	1
Diquat	c1cc[n+]3c(c1)c2cccc[n+]2CC3	Carcinogen	0.711	0.289	-	0.616	0.745	1
Phthalic anhydride	O=C1OC(=O)c2ccccc12	NON-Carcinogen	0.156	0.844	NON-Carcinogen	1	1	1
Butoxycarbonylmethyl butyl phthalate	O=C(OCC(=O)OCCCC)c1ccccc1(C(=O)OCCCC)	Carcinogen	0.592	0.408	-	0.93	0.865	1
N-Nitrosodiphenylamine	O=NN(c1ccccc1)c2ccccc2	Carcinogen	0.996	0.004	Carcinogen	0.85	1	1
Fluorene	c1ccc3c(c1)c2ccccc2C3	NON-Carcinogen	0.42	0.58	-	0	0.783	1
Hexachlorobutadiene	C(C(=C(Cl)Cl)Cl)(=C(Cl)Cl)Cl	Carcinogen	0.897	0.103	Carcinogen	1	1	1
Hexabromobenzene	c1(c(c(c(c(c1Br)Br)Br)Br)Br)Br	Carcinogen	0.516	0.484	-	0	0.763	1
2,4,6-Trichlorophenol	Oc1c(cc(cc1Cl)Cl)Cl	NON-Carcinogen	0.494	0.506	Carcinogen	0	1	0
Dinoseb	O=[N+]([O-])c1cc(c(O)c(c1)C(C)CC)[N+](=O)[O-]	NON-Carcinogen	0.218	0.782	-	0.39	0.853	1
Quinoline	n1cccc2ccccc12	Carcinogen	0.545	0.455	-	0	0.934	0.501
2-Methylnaphthalene	c1ccc2cc(ccc2(c1))C	NON-Carcinogen	0.42	0.58	-	0	0.857	1
2-Chloronaphthalene	c1ccc2cc(ccc2(c1))Cl	NON-Carcinogen	0.353	0.647	-	0	0.845	0.484
3,3'-Dichlorobenzidine	Nc1ccc(cc1Cl)c2ccc(N)c(c2)Cl	Carcinogen	0.818	0.182	Carcinogen	1	1	1
Biphenyl	c1ccc(cc1)c2ccccc2	NON-Carcinogen	0.42	0.58	-	0	0.819	1
Benzidine	Nc1ccc(cc1)c2ccc(N)cc2	Carcinogen	0.864	0.136	Carcinogen	1	1	1
Mecoprop	O=C(O)C(Oc1ccc(cc1C)Cl)C	NON-Carcinogen	0.068	0.932	-	0.799	0.902	1
Fenoprop	O=C(O)C(Oc1cc(c(cc1Cl)Cl)Cl)C	NON-Carcinogen	0.013	0.987	-	0.975	0.951	1
(4-Chloro-2-methylphenoxy)acetic acid	O=C(O)COc1ccc(cc1C)Cl	NON-Carcinogen	0.231	0.769	-	0.803	0.9	1
4-(4-Chloro-2-methylphenoxy)butanoic acid	O=C(O)CCCOc1ccc(cc1C)Cl	Carcinogen	0.515	0.485	-	0	0.877	0.493
2-Chlorotoluene	c1ccc(c(c1)C)Cl	Carcinogen	0.879	0.121	-	0.677	0.916	0.5
1,2-Dichlorobenzene	c1ccc(c(c1)Cl)Cl	NON-Carcinogen	0.202	0.798	NON-Carcinogen	1	1	1
2-Chlorophenol	Oc1ccccc1Cl	NON-Carcinogen	0.289	0.711	-	0.681	0.901	0.515
1,2,4-Trimethylbenzene	c1cc(c(cc1C)C)C	Carcinogen	0.781	0.219	Carcinogen	1	1	1
3,4-Dimethylphenol	Oc1ccc(c(c1)C)C	Carcinogen	0.521	0.479	-	0	0.912	1
1,2,4,5-Tetrachlorobenzene	c1c(c(cc(c1Cl)Cl)Cl)Cl	NON-Carcinogen	0.464	0.536	-	0	0.897	0.508
2,4,5-Trichlorophenol	Oc1cc(c(cc1Cl)Cl)Cl	NON-Carcinogen	0.289	0.711	-	0.682	0.955	0.487
1,2,3-Trichloropropane	C(C(CCl)Cl)Cl	Carcinogen	0.599	0.401	Carcinogen	1	1	1
Furfural	O=Cc1occc1	NON-Carcinogen	0.248	0.752	Carcinogen	0	1	0
Benzotrichloride	c1ccc(cc1)C(Cl)(Cl)Cl	NON-Carcinogen	0.34	0.66	-	0.235	0.848	1
Cumene	c1ccc(cc1)C(C)C	Carcinogen	0.781	0.219	-	0.967	0.935	1
Acetophenone	O=C(c1ccccc1)C	NON-Carcinogen	0.225	0.775	-	0.406	0.921	1
Nitrobenzene	O=[N+]([O-])c1ccccc1	Carcinogen	0.778	0.222	Carcinogen	1	1	1
1,3,5-Trinitrobenzene	O=[N+]([O-])c1cc(cc(c1)[N+](=O)[O-])[N+](=O)[O-]	NON-Carcinogen	0.221	0.779	NON-Carcinogen	1	1	1
1,3-Dinitrobenzene	O=[N+]([O-])c1cccc(c1)[N+](=O)[O-]	NON-Carcinogen	0.075	0.925	-	0.683	0.933	0.504
Ethylbenzene	c1ccc(cc1)CC	Carcinogen	0.781	0.219	Carcinogen	1	1	1
Styrene	C=Cc1ccccc1	Carcinogen	0.781	0.219	-	0.93	0.865	1
Benzyl chloride	c1ccc(cc1)CCl	NON-Carcinogen	0.092	0.908	NON-Carcinogen	0.85	1	1
4,4'-Methylenebis(N,N-dimethylaniline)	c1cc(ccc1N(C)C)Cc2ccc(cc2)N(C)C	Carcinogen	0.566	0.434	Carcinogen	0.5	1	1
Bis(2-ethylhexyl) adipate	O=C(OCC(CC)CCCC)CCCCC(=O)OCC(CC)CCCC	NON-Carcinogen	0.13	0.87	NON-Carcinogen	1	1	1
Caprolactam	O=C1NCCCCC1	NON-Carcinogen	0.154	0.846	NON-Carcinogen	1	1	1
2,4-Dimethylphenol	Oc1ccc(cc1C)C	Carcinogen	0.521	0.479	-	0	0.913	1
1,4-Dibromobenzene	c1cc(ccc1Br)Br	Carcinogen	0.869	0.131	-	0.776	0.85	1
4-Chloroaniline	Nc1ccc(cc1)Cl	NON-Carcinogen	0.396	0.604	NON-Carcinogen	1	1	1
Epichlorohydrin	O1CC1CCl	Carcinogen	0.796	0.204	Carcinogen	1	1	1
1,2-Dibromoethane	C(CBr)Br	Carcinogen	0.922	0.078	Carcinogen	1	1	1
Acrolein	O=CC=C	NON-Carcinogen	0.308	0.692	NON-Carcinogen	1	1	1
Acrylonitrile	N#CC=C	Carcinogen	0.769	0.231	Carcinogen	1	1	1
Allyl alcohol	OCC=C	NON-Carcinogen	0.145	0.855	NON-Carcinogen	1	1	1
Propargyl alcohol	C#CCO	Carcinogen	0.696	0.304	-	0.39	0.853	1
Maleic anhydride	O=C1OC(=O)C=C1	NON-Carcinogen	0.226	0.774	-	0.896	0.803	1
m-Xylene	c1cc(cc(c1)C)C	Carcinogen	0.781	0.219	-	0.97	0.941	1
m-Phenylenediamine	Nc1cccc(N)c1	NON-Carcinogen	0.235	0.765	-	0.826	0.952	1
Bis(2-chloro-1-methylethyl) ether	O(C(C)CCl)C(C)CCl	NON-Carcinogen	0.125	0.875	NON-Carcinogen	1	1	1
Mesitylene	c1c(cc(cc1C)C)C	Carcinogen	0.781	0.219	-	0.967	0.935	1
Bromobenzene	c1ccc(cc1)Br	NON-Carcinogen	0.5	0.5	-	0	0.834	0.479
Chlorobenzene	c1ccc(cc1)Cl	NON-Carcinogen	0.5	0.5	Carcinogen	0	1	0
Cyclohexylamine	NC1CCCCC1	NON-Carcinogen	0.055	0.945	-	0.794	0.892	0.5
Cyclohexanone	O=C1CCCCC1	Carcinogen	0.629	0.371	NON-Carcinogen	0	1	0
Tetrahydrofuran	O1CCCC1	Carcinogen	0.563	0.437	Carcinogen	1	1	1
Furan	o1cccc1	Carcinogen	0.603	0.397	Carcinogen	0.75	1	1
Bis(2-chloroethyl) ether	O(CCCl)CCCl	Carcinogen	0.819	0.181	-	0.764	0.854	1
2-Butoxyethanol	OCCOCCCC	Carcinogen	0.699	0.301	-	0.91	0.828	1
Bis(2-ethylhexyl) phthalate	O=C(OCC(CC)CCCC)c1ccccc1(C(=O)OCC(CC)CCCC)	Carcinogen	0.592	0.408	Carcinogen	1	1	1
Hexachlorobenzene	c1(c(c(c(c(c1Cl)Cl)Cl)Cl)Cl)Cl	Carcinogen	0.516	0.484	Carcinogen	0	1	1
2,4,6-Trinitrotoluene	O=[N+]([O-])c1cc(c(c(c1)[N+](=O)[O-])C)[N+](=O)[O-]	NON-Carcinogen	0.221	0.779	-	0.813	0.93	1
Anthracene	c1ccc2cc3ccccc3(cc2(c1))	NON-Carcinogen	0.42	0.58	-	0	0.837	1
Dimethyl terephthalate	O=C(OC)c1ccc(cc1)C(=O)OC	NON-Carcinogen	0.104	0.896	NON-Carcinogen	1	1	1
2,4-Dichlorophenol	Oc1ccc(cc1Cl)Cl	NON-Carcinogen	0.289	0.711	NON-Carcinogen	1	1	1
2,4-Dinitrotoluene	O=[N+]([O-])c1ccc(c(c1)[N+](=O)[O-])C	Carcinogen	0.501	0.499	-	0	0.948	1
Cyclonite	O=[N+]([O-])N1CN([N+](=O)[O-])CN([N+](=O)[O-])C1	NON-Carcinogen	0.299	0.701	-	0	0.757	1
Dinex	O=[N+]([O-])c1cc(c(O)c(c1)C2CCCCC2)[N+](=O)[O-]	Carcinogen	0.654	0.346	-	0	0.813	1
Captan	O=C1N(C(=O)C2CC=CCC12)SC(Cl)(Cl)Cl	NON-Carcinogen	0.294	0.706	-	0	0.777	0.593
Folpet	O=C1c2ccccc2(C(=O)N1SC(Cl)(Cl)Cl)	NON-Carcinogen	0.294	0.706	NON-Carcinogen	0.85	1	1
Chloramben	O=C(O)c1cc(cc(N)c1Cl)Cl	NON-Carcinogen	0.151	0.849	NON-Carcinogen	1	1	1
Aramite	O=S(OCCCl)OC(C)COc1ccc(cc1)C(C)(C)C	Carcinogen	0.538	0.462	Carcinogen	0	1	1
Ethyl acetate	O=C(OCC)C	Carcinogen	0.769	0.231	-	0.944	0.891	1
Fluoranthene	c1ccc2c(c1)c4cccc3cccc2c34	Carcinogen	0.716	0.284	-	0.455	0.829	1
Linuron	O=C(Nc1ccc(c(c1)Cl)Cl)N(OC)C	NON-Carcinogen	0.013	0.987	-	0.383	0.854	0.478
1,4-Dithiane	C1CSCCS1	NON-Carcinogen	0.274	0.726	-	0.57	0.65	0.485
Cyanogen bromide	N#CBr	NON-Carcinogen	0.231	0.769	-	0	0.622	0.517
Chlorobenzilate	O=C(OCC)C(O)(c1ccc(cc1)Cl)c2ccc(cc2)Cl	NON-Carcinogen	0.229	0.771	NON-Carcinogen	1	1	1
1,2,3-Trimethylbenzene	c1cc(c(c(c1)C)C)C	Carcinogen	0.781	0.219	-	0.966	0.933	1
Bis(chloromethyl) ether	O(CCl)CCl	Carcinogen	0.852	0.148	Carcinogen	0.85	1	1
2,6-Dimethylphenol	Oc1c(cccc1C)C	Carcinogen	0.521	0.479	-	0	0.909	1
Diphenylamine	c1ccc(cc1)Nc2ccccc2	NON-Carcinogen	0.131	0.869	-	0	0.892	0
2-Hexanone	O=C(C)CCCC	Carcinogen	0.629	0.371	-	0	0.845	0.481
1,1,2-Trichloropropane	CC(C(Cl)Cl)Cl	Carcinogen	0.676	0.324	-	0.607	0.918	1
2,6-Dinitrotoluene	O=[N+]([O-])c1cccc(c1C)[N+](=O)[O-]	Carcinogen	0.501	0.499	Carcinogen	0	1	1
Pentachlorobenzene	c1c(c(c(c(c1Cl)Cl)Cl)Cl)Cl	Carcinogen	0.675	0.325	-	0.405	0.902	0.529
1,2,4-Tribromobenzene	c1cc(c(cc1Br)Br)Br	NON-Carcinogen	0.202	0.798	-	0.744	0.783	1
2,3-Dichloro-1-propanol	OCC(CCl)Cl	Carcinogen	0.794	0.206	-	0	0.878	0.488
N-Nitrosodipropylamine	O=NN(CCC)CCC	Carcinogen	1	0	Carcinogen	1	1	1
1,1,1,2-Tetrachloroethane	C(C(Cl)(Cl)Cl)Cl	NON-Carcinogen	0.431	0.569	NON-Carcinogen	1	1	1
Phosmet	O=C1c2ccccc2(C(=O)N1CSP(OC)(OC)=S)	NON-Carcinogen	0.03	0.97	-	0.782	0.846	1
S-Ethyl dipropylthiocarbamate	O=C(N(CCC)CCC)SCC	NON-Carcinogen	0.222	0.778	-	0	0.786	1
Glycidaldehyde	O=CC1OC1	Carcinogen	0.557	0.443	NON-Carcinogen	0	1	0
Ametryn	n1c(nc(nc1NC(C)C)SC)NCC	NON-Carcinogen	0.192	0.808	-	0.31	0.8	1
Terbutryn	n1c(nc(nc1NC(C)(C)C)SC)NCC	NON-Carcinogen	0.055	0.945	-	0.309	0.792	1
N-Nitrosodibutylamine	O=NN(CCCC)CCCC	Carcinogen	1	0	Carcinogen	1	1	1
N-Nitrosopyrrolidine	O=NN1CCCC1	Carcinogen	1	0	Carcinogen	1	1	1
Fonofos	O(CC)P(CC)(=S)Sc1ccccc1	Carcinogen	0.83	0.17	-	0.145	0.75	1
Methidathion	O=C1N(N=C(OC)S1)CSP(OC)(OC)=S	NON-Carcinogen	0.005	0.995	-	0.292	0.74	1
Diphenamid	O=C(N(C)C)C(c1ccccc1)c2ccccc2	NON-Carcinogen	0.403	0.597	-	0.78	0.859	1
Heptachlor epoxide	O1C2C1C(C3C2C4(C(=C(C3(C4(Cl)Cl)Cl)Cl)Cl)Cl)Cl	Carcinogen	0.708	0.292	-	0	0.917	1
N-Nitrosodiethanolamine	O=NN(CCO)CCO	Carcinogen	1	0	Carcinogen	1	1	1
Decabromodiphenyl oxide	O(c1c(c(c(c(c1Br)Br)Br)Br)Br)c2c(c(c(c(c2Br)Br)Br)Br)Br	Carcinogen	0.777	0.223	Carcinogen	1	1	1
Daminozide	O=C(O)CCC(=O)NN(C)C	NON-Carcinogen	0.496	0.504	-	0	0.819	1
Bromoxynil	N#Cc1cc(c(O)c(c1)Br)Br	NON-Carcinogen	0.489	0.511	-	0	0.792	0.496
Bromoxynil octanoate	N#Cc1cc(c(OC(=O)CCCCCCC)c(c1)Br)Br	NON-Carcinogen	0.109	0.891	-	0.75	0.779	1
2,3,7,8-Tetrachlorodibenzo-p-dioxin	O1c3cc(c(cc3(Oc2cc(c(cc12)Cl)Cl))Cl)Cl	NON-Carcinogen	0.39	0.61	Carcinogen	0	1	0
Isopropyl methylphosphonate	O=P(O)(OC(C)C)C	Carcinogen	0.522	0.478	-	0	0.795	1
Chlorothalonil	N#Cc1c(c(C#N)c(c(c1Cl)Cl)Cl)Cl	Carcinogen	0.559	0.441	Carcinogen	0.85	1	1
Paraquat dichloride	c1c[n+](ccc1c2cc[n+](cc2)C)C	Carcinogen	0.864	0.136	-	0	0.762	1
Vernolate	O=C(N(CCC)CCC)SCCC	NON-Carcinogen	0.222	0.778	-	0	0.781	1
Butylate	O=C(N(CC(C)C)CC(C)C)SCC	NON-Carcinogen	0.222	0.778	-	0.437	0.749	1
O-Ethyl O-(4-nitrophenyl) phenylphosphonothioate	O=[N+]([O-])c2ccc(OP(OCC)(c1ccccc1)=S)cc2	Carcinogen	0.502	0.498	-	0	0.851	1
Fluometuron	O=C(Nc1cccc(c1)C(F)(F)F)N(C)C	NON-Carcinogen	0.253	0.747	NON-Carcinogen	0.85	1	1
Molinate	O=C(N1CCCCCC1)SCC	NON-Carcinogen	0.222	0.778	-	0.46	0.828	1
Mirex	C13(C4(C2(C5(C(C1(C2(Cl)Cl)Cl)(C3(C(C45Cl)(Cl)Cl)Cl)Cl)Cl)Cl)Cl)Cl	Carcinogen	0.828	0.172	Carcinogen	1	1	1
Captafol	O=C1N(C(=O)C2CC=CCC12)SC(C(Cl)Cl)(Cl)Cl	Carcinogen	0.588	0.412	Carcinogen	0.85	1	1
Dodine	N(=C(N)N)CCCCCCCCCCCC	Carcinogen	0.781	0.219	-	0.906	0.82	1
Asulam	O=C(OC)NS(=O)(=O)c1ccc(N)cc1	NON-Carcinogen	0.187	0.813	-	0.915	0.838	1
Sulfotep	O(CC)P(OCC)(OP(OCC)(OCC)=S)=S	NON-Carcinogen	0.027	0.973	-	0.523	0.759	1
Carboxin	O=C(Nc1ccccc1)C2=C(OCCS2)C	Carcinogen	0.516	0.484	-	0	0.807	1
Maleic hydrazide	O=C1C=CC(=O)NN1	NON-Carcinogen	0.293	0.707	NON-Carcinogen	1	1	1
Terbacil	O=C1NC(=C(C(=O)N1C(C)(C)C)Cl)C	NON-Carcinogen	0.294	0.706	-	0.373	0.789	1
Propham	O=C(OC(C)C)Nc1ccccc1	NON-Carcinogen	0.05	0.95	-	0.805	0.903	1
Demeton	O=P(OCC)(OCC)SCCSCC	NON-Carcinogen	0.02	0.98	-	0.745	0.768	1
1,3-Dichloropropene	C(=CCl)CCl	NON-Carcinogen	0.281	0.719	-	0	0.796	1
Phenmedipham	O=C(Oc1cccc(c1)NC(=O)OC)Nc2cccc(c2)C	NON-Carcinogen	0.394	0.606	-	0	0.809	1
N-Nitrosomethylethylamine	O=NN(C)CC	Carcinogen	1	0	Carcinogen	1	1	1
Quinalphos	n1cc(nc2ccccc12)OP(OCC)(OCC)=S	NON-Carcinogen	0.034	0.966	-	0.886	0.785	1
Napropamide	O=C(N(CC)CC)C(Oc1cccc2ccccc12)C	Carcinogen	0.65	0.35	-	0.38	0.826	0.492
Ethephon	O=P(O)(O)CCCl	Carcinogen	0.522	0.478	-	0	0.789	1
Benomyl	O=C(OC)Nc2nc1ccccc1n2(C(=O)NCCCC)	Carcinogen	0.6	0.4	-	0.219	0.757	1
Oryzalin	O=[N+]([O-])c1cc(cc(c1N(CCC)CCC)[N+](=O)[O-])S(=O)(=O)N	NON-Carcinogen	0.229	0.771	-	0.663	0.848	0.513
Oxadiazon	O=C1OC(=NN1c2cc(OC(C)C)c(cc2Cl)Cl)C(C)(C)C	Carcinogen	0.698	0.302	-	0.622	0.758	1
Metribuzin	O=C1C(=NN=C(N1(N))SC)C(C)(C)C	Carcinogen	0.624	0.376	-	0	0.743	0.501
Fenamiphos	O=P(Oc1ccc(c(c1)C)SC)(OCC)NC(C)C	Carcinogen	0.538	0.462	-	0	0.826	1
1,2-Diphenylhydrazine	c1ccc(cc1)NNc2ccccc2	NON-Carcinogen	0.487	0.513	Carcinogen	0	1	0
Dioxane	O1CCOCC1	Carcinogen	0.699	0.301	Carcinogen	1	1	1
Chlorodibromomethane	C(Cl)(Br)Br	Carcinogen	0.509	0.491	NON-Carcinogen	0	1	0
Methacrylonitrile	N#CC(=C)C	Carcinogen	0.771	0.229	-	0.787	0.863	1
Tetrachloroethylene	C(=C(Cl)Cl)(Cl)Cl	Carcinogen	0.909	0.091	Carcinogen	1	1	1
Pyrene	c1cc2ccc3cccc4ccc(c1)c2c34	Carcinogen	0.906	0.094	-	0.933	0.871	1
Propyzamide	O=C(NC(C#C)(C)C)c1cc(cc(c1)Cl)Cl	NON-Carcinogen	0.104	0.896	-	0.632	0.804	0.497
Norflurazon	O=C1C(=C(C=NN1c2cccc(c2)C(F)(F)F)NC)Cl	NON-Carcinogen	0.174	0.826	-	0.634	0.779	1
Thiobencarb	O=C(N(CC)CC)SCc1ccc(cc1)Cl	NON-Carcinogen	0.191	0.809	-	0.321	0.791	0.5
Pirimiphos-methyl	n1c(OP(OC)(OC)=S)cc(nc1N(CC)CC)C	NON-Carcinogen	0.034	0.966	-	0.898	0.806	1
2,2',4,4',5-Pentabromodiphenyl ether	O(c1ccc(cc1Br)Br)c2cc(c(cc2Br)Br)Br	Carcinogen	0.65	0.35	-	0.39	0.839	0.523
Amitraz	N(=CN(C=Nc1ccc(cc1C)C)C)c2ccc(cc2C)C	Carcinogen	0.592	0.408	-	0.536	0.801	0.497
Isopropalin	O=[N+]([O-])c1cc(cc(c1N(CCC)CCC)[N+](=O)[O-])C(C)C	Carcinogen	0.987	0.013	-	0	0.868	0.521
Diflubenzuron	O=C(NC(=O)c1c(F)cccc1(F))Nc2ccc(cc2)Cl	NON-Carcinogen	0.323	0.677	-	0.897	0.805	1
Enilconazole	n1ccn(c1)CC(OCC=C)c2ccc(cc2Cl)Cl	NON-Carcinogen	0.326	0.674	-	0	0.766	0.498
Iprodione	O=C(NC(C)C)N2C(=O)N(c1cc(cc(c1)Cl)Cl)C(=O)C2	NON-Carcinogen	0.359	0.641	-	0.373	0.782	1
Aroclor 1016	c1cc(cc(c1)Cl)c2cc(cc(c2)Cl)Cl	Carcinogen	0.676	0.324	-	0.393	0.865	1
Pendimethalin	O=[N+]([O-])c1cc(c(c(c1(NC(CC)CC))[N+](=O)[O-])C)C	Carcinogen	0.641	0.359	-	0	0.866	0.515
Oxyfluorfen	O=[N+]([O-])c2ccc(Oc1ccc(cc1Cl)C(F)(F)F)cc2(OCC)	NON-Carcinogen	0.494	0.506	-	0	0.801	1
Triadimefon	O=C(C(Oc1ccc(cc1)Cl)n2ncnc2)C(C)(C)C	NON-Carcinogen	0.109	0.891	-	0	0.796	1
Difenzoquat metilsulfate	c1ccc(cc1)c3cc(c2ccccc2)[n+](n3C)C	Carcinogen	0.511	0.489	-	0	0.775	1
Vinclozolin	O=C1OC(C=C)(C(=O)N1c2cc(cc(c2)Cl)Cl)C	NON-Carcinogen	0.39	0.61	-	0.446	0.795	1
Hexazinone	O=C1N=C(N(C(=O)N1C2CCCCC2)C)N(C)C	Carcinogen	0.601	0.399	-	0	0.768	1
Permethrin	O=C(OCc2cccc(Oc1ccccc1)c2)C3C(C=C(Cl)Cl)C3(C)(C)	Carcinogen	0.531	0.469	-	0	0.881	1
Aroclor 1254	c2cc(c1ccc(c(c1Cl)Cl)Cl)c(c(c2)Cl)Cl	Carcinogen	0.65	0.35	-	0.385	0.854	1
Carbosulfan	O=C(Oc2cccc1c2(OC(C)(C)C1))N(C)SN(CCCC)CCCC	NON-Carcinogen	0.155	0.845	-	0.529	0.778	1
Dimethipin	O=S1(=O)(C(=C(C)S(=O)(=O)CC1)C)	NON-Carcinogen	0.212	0.788	-	0	0.741	1
1,2,3,6,7,8-Hexachlorodibenzo-P-dioxin	O1c3cc(c(c(c3(Oc2cc(c(c(c12)Cl)Cl)Cl))Cl)Cl)Cl	Carcinogen	0.503	0.497	-	0	0.891	0.479
Metalaxyl	O=C(OC)C(N(C(=O)COC)c1c(cccc1C)C)C	Carcinogen	0.659	0.341	-	0	0.84	1
Fluridone	O=C1C(=CN(C=C1c2cccc(c2)C(F)(F)F)C)c3ccccc3	NON-Carcinogen	0.019	0.981	-	0	0.76	1
Propiconazole	n1cnn(c1)CC2(OCC(O2)CCC)c3ccc(cc3Cl)Cl	Carcinogen	0.765	0.235	-	0.381	0.776	1
Acifluorfen-sodium	O=C(O)c2cc(Oc1ccc(cc1Cl)C(F)(F)F)ccc2[N+](=O)[O-]	NON-Carcinogen	0.494	0.506	-	0	0.79	1
Fenpropathrin	N#CC(OC(=O)C1C(C)(C)C1(C)(C))c3cccc(Oc2ccccc2)c3	Carcinogen	0.615	0.385	-	0	0.905	1
Chlorsulfuron	O=C(Nc1nc(nc(n1)C)OC)NS(=O)(=O)c2ccccc2Cl	NON-Carcinogen	0.44	0.56	-	0.38	0.798	1
Cyromazine	n1c(nc(nc1N)NC2CC2)N	NON-Carcinogen	0.466	0.534	-	0	0.837	1
Flutolanil	O=C(Nc1cccc(OC(C)C)c1)c2ccccc2C(F)(F)F	NON-Carcinogen	0.415	0.585	-	0	0.791	1
Fluvalinate	N#CC(OC(=O)C(Nc1ccc(cc1Cl)C(F)(F)F)C(C)C)c3cccc(Oc2ccccc2)c3	NON-Carcinogen	0.325	0.675	-	0.779	0.84	1
Haloxyfop-methyl	O=C(OC)C(Oc2ccc(Oc1ncc(cc1Cl)C(F)(F)F)cc2)C	NON-Carcinogen	0.494	0.506	-	0	0.807	1
Metsulfuron-methyl	O=C(OC)c1ccccc1S(=O)(=O)NC(=O)Nc2nc(nc(n2)C)OC	NON-Carcinogen	0.481	0.519	-	0	0.772	1
Quizalofop-ethyl	O=C(OCC)C(Oc3ccc(Oc1nc2ccc(cc2(nc1))Cl)cc3)C	NON-Carcinogen	0.07	0.93	-	0	0.798	1
Imazaquin	O=C(O)c2cc3ccccc3(nc2(C1=NC(C(=O)N1)(C)C(C)C))	NON-Carcinogen	0.422	0.578	-	0.261	0.756	0.502
Imazethapyr	O=C(O)c2cc(cnc2(C1=NC(C(=O)N1)(C)C(C)C))CC	Carcinogen	0.602	0.398	-	0.731	0.74	1
Bensulfuron-methyl	O=C(OC)c1ccccc1CS(=O)(=O)NC(=O)Nc2nc(OC)cc(n2)OC	Carcinogen	0.531	0.469	-	0	0.74	0.502
Chlorimuron-ethyl	O=C(OCC)c1ccccc1S(=O)(=O)NC(=O)Nc2nc(OC)cc(n2)Cl	NON-Carcinogen	0.019	0.981	-	0.871	0.759	1
Lactofen	O=C(OC(C(=O)OCC)C)c2cc(Oc1ccc(cc1Cl)C(F)(F)F)ccc2[N+](=O)[O-]	NON-Carcinogen	0.019	0.981	-	0.623	0.758	1
Mepiquat chloride	C[N+]1(C)(CCCCC1)	NON-Carcinogen	0.225	0.775	-	0.284	0.893	1
Triasulfuron	O=C(Nc1nc(nc(n1)C)OC)NS(=O)(=O)c2ccccc2(OCCCl)	NON-Carcinogen	0.481	0.519	-	0	0.762	1
Prochloraz	O=C(n1cncc1)N(CCOc2c(cc(cc2Cl)Cl)Cl)CCC	Carcinogen	0.592	0.408	-	0	0.747	1
Flurprimidol	FC(F)(F)Oc1ccc(cc1)C(O)(c2cncnc2)C(C)C	NON-Carcinogen	0.47	0.53	-	0	0.78	1
Clofentezine	n1nc(nnc1c2ccccc2Cl)c3ccccc3Cl	NON-Carcinogen	0.167	0.833	-	0.749	0.79	1
Isoxaben	O=C(Nc1onc(c1)C(C)(CC)CC)c2c(OC)cccc2(OC)	Carcinogen	0.502	0.498	-	0	0.768	1
Thifensulfuron-methyl	O=C(OC)c1c(ccs1)S(=O)(=O)NC(=O)Nc2nc(nc(n2)C)OC	NON-Carcinogen	0.348	0.652	-	0.261	0.757	0.497
Flusilazole	Fc1ccc(cc1)[Si](c2ccc(F)cc2)(C)Cn3ncnc3	Carcinogen	0.711	0.289	-	0.291	0.747	1
2,2',4,4'-Tetrabromodiphenyl ether	O(c1ccc(cc1Br)Br)c2ccc(cc2Br)Br	Carcinogen	0.566	0.434	-	0.382	0.823	0.502
Cyfluthrin	N#CC(OC(=O)C1C(C=C(Cl)Cl)C1(C)(C))c3ccc(F)c(Oc2ccccc2)c3	NON-Carcinogen	0.128	0.872	-	0.474	0.899	1
Tribenuron-methyl	O=C(OC)c1ccccc1S(=O)(=O)NC(=O)N(c2nc(nc(n2)C)OC)C	NON-Carcinogen	0.019	0.981	-	0.744	0.766	1
2,2',4,4',5,5'-Hexabromodiphenyl ether	O(c1cc(c(cc1Br)Br)Br)c2cc(c(cc2Br)Br)Br	Carcinogen	0.65	0.35	-	0.393	0.843	0.537
Strychnine	O=C2N6c1ccccc1C57(CCN4CC3=CCOC(C2)C(C3CC45)C67)	Carcinogen	0.757	0.243	-	0	0.785	0
Sodium diethyldithiocarbamate	C(N(CC)CC)(=S)S	Carcinogen	0.692	0.308	-	0.267	0.79	1
Paclobutrazol	OC(C(n1ncnc1)Cc2ccc(cc2)Cl)C(C)(C)C	NON-Carcinogen	0.481	0.519	-	0	0.797	1
cis-1,2-Dichloroethylene	C(=CCl)Cl	Carcinogen	0.676	0.324	-	0.334	0.873	1
Ethylene thiourea	N1C(NCC1)=S	Carcinogen	0.688	0.312	Carcinogen	1	1	1
Maneb	N(C(=S)S)CCNC(=S)S	Carcinogen	0.527	0.473	-	0	0.765	1
Thiophanate-methyl	O=C(OC)NC(Nc1ccccc1(NC(NC(=O)OC)=S))=S	NON-Carcinogen	0.151	0.849	-	0	0.749	0
Bifenthrin	O=C(OCc2cccc(c1ccccc1)c2C)C3C(C=C(C(F)(F)F)Cl)C3(C)(C)	NON-Carcinogen	0.019	0.981	-	0.885	0.782	1
Hydramethylnon	FC(F)(F)c3ccc(C=CC(=NNC1=NCC(C)(C)CN1)C=Cc2ccc(cc2)C(F)(F)F)cc3	NON-Carcinogen	0.151	0.849	-	0.507	0.703	0.505
Tetrachlorvinphos	O=P(OC(=CCl)c1cc(c(cc1Cl)Cl)Cl)(OC)OC	NON-Carcinogen	0.334	0.666	-	0.37	0.757	1
Toxaphene	C=C1C(CCl)(CCl)C2(C(C(C1(C2(Cl)Cl)Cl)Cl)Cl)Cl	NON-Carcinogen	0.449	0.551	-	0.907	0.823	1
Lannate	O=C(ON=C(C)SC)NC	NON-Carcinogen	0.242	0.758	-	0.395	0.865	1
Dicrotophos	O=C(C=C(OP(=O)(OC)OC)C)N(C)C	NON-Carcinogen	0.292	0.708	-	0.433	0.749	1
Avermectin B1A	O=C5OC2CC(OC1(OC(C(C=C1)C)C(C)CC)C2)CC=C(C)C(OC4OC(C)C(OC3OC(C)C(O)C(OC)C3)C(OC)C4)C(C=CC=C6COC7C(O)C(=CC5C67(O))C)C	NON-Carcinogen	0.214	0.786	-	0.912	0.831	1
Octabromodiphenyl ether	O(c1cc(c(c(c1Br)Br)Br)Br)c2cc(c(c(c2Br)Br)Br)Br	NON-Carcinogen	0.265	0.735	-	0	0.823	0.569
Aldicarb	O=C(ON=CC(C)(C)SC)NC	NON-Carcinogen	0.147	0.853	NON-Carcinogen	0.85	1	1
Aldoxycarb	O=C(ON=CC(C)(C)S(=O)(=O)C)NC	NON-Carcinogen	0.174	0.826	-	0.788	0.86	1
N,N-Dimethyl-alpha-methylcarbamoyloxyimino-alpha-(methylthio)acetamide	O=C(ON=C(C(=O)N(C)C)SC)NC	NON-Carcinogen	0.179	0.821	NON-Carcinogen	0.85	1	1
Hexythiazox	O=C(NC1CCCCC1)N3C(=O)SC(c2ccc(cc2)Cl)C3C	Carcinogen	0.792	0.208	-	0	0.786	0.502
Sodium fluoroacetate	O=C(O)CF	Carcinogen	0.618	0.382	-	0.487	0.846	1
Phenylmercuric acetate	O=C(O[Hg]c1ccccc1)C	NON-Carcinogen	0.136	0.864	-	0.299	0.784	0.508
Tributyltin oxide	O([Sn](CCCC)(CCCC)CCCC)[Sn](CCCC)(CCCC)CCCC	NON-Carcinogen	0.403	0.597	-	0.34	0.723	1
Warfarin	O=C1Oc3ccccc3(C(O)=C1C(c2ccccc2)CC(=O)C)	Carcinogen	0.696	0.304	-	0	0.83	1
Nitroguanidine	O=[N+]([O-])NC(=N)N	NON-Carcinogen	0.404	0.596	-	0	0.833	1
Sethoxydim	O=C1C(=C(O)CC(C1)CC(C)SCC)C(=NOCC)CCC	Carcinogen	0.844	0.156	-	0.313	0.77	1
